# Supplementary material for: Combinations of alcohol-induced flushing with genetic polymorphisms of alcohol and aldehyde dehydrogenases and the risk of alcohol dependence in Japanese men and women
Source: PLoS One. 2021 Jul 26;16(7):e0255276. doi: 10.1371/journal.pone.0255276 (PMC8312924; doi:10.1371/journal.pone.0255276)
Supplement: S1 Data — (XLSX) [file pone.0255276.s001.xlsx]

## Sheet: Sheet1
Alc Dep	Gender	AGE	ALDH2	ADH1B	flushing
0	men	58	*1*1	*1*1	current
0	men	49	*1*2	*1*1	current
0	men	50	*1*2	*1*1	current
0	men	53	*1*2	*1*1	current
0	men	55	*1*2	*1*1	current
0	men	63	*1*2	*1*1	current
0	men	58	*2*2	*1*1	current
0	men	61	*2*2	*1*1	current
0	men	62	*2*2	*1*1	current
0	men	51	*1*1	*1*2	current
0	men	57	*1*1	*1*2	current
0	men	58	*1*1	*1*2	current
0	men	62	*1*1	*1*2	current
0	men	44	*1*2	*1*2	current
0	men	50	*1*2	*1*2	current
0	men	51	*1*2	*1*2	current
0	men	51	*1*2	*1*2	current
0	men	51	*1*2	*1*2	current
0	men	52	*1*2	*1*2	current
0	men	52	*1*2	*1*2	current
0	men	52	*1*2	*1*2	current
0	men	52	*1*2	*1*2	current
0	men	53	*1*2	*1*2	current
0	men	54	*1*2	*1*2	current
0	men	54	*1*2	*1*2	current
0	men	55	*1*2	*1*2	current
0	men	55	*1*2	*1*2	current
0	men	56	*1*2	*1*2	current
0	men	57	*1*2	*1*2	current
0	men	57	*1*2	*1*2	current
0	men	58	*1*2	*1*2	current
0	men	59	*1*2	*1*2	current
0	men	59	*1*2	*1*2	current
0	men	59	*1*2	*1*2	current
0	men	59	*1*2	*1*2	current
0	men	60	*1*2	*1*2	current
0	men	60	*1*2	*1*2	current
0	men	61	*1*2	*1*2	current
0	men	61	*1*2	*1*2	current
0	men	62	*1*2	*1*2	current
0	men	62	*1*2	*1*2	current
0	men	62	*1*2	*1*2	current
0	men	62	*1*2	*1*2	current
0	men	63	*1*2	*1*2	current
0	men	63	*1*2	*1*2	current
0	men	63	*1*2	*1*2	current
0	men	63	*1*2	*1*2	current
0	men	63	*1*2	*1*2	current
0	men	64	*1*2	*1*2	current
0	men	64	*1*2	*1*2	current
0	men	64	*1*2	*1*2	current
0	men	64	*1*2	*1*2	current
0	men	65	*1*2	*1*2	current
0	men	65	*1*2	*1*2	current
0	men	65	*1*2	*1*2	current
0	men	65	*1*2	*1*2	current
0	men	65	*1*2	*1*2	current
0	men	66	*1*2	*1*2	current
0	men	67	*1*2	*1*2	current
0	men	67	*1*2	*1*2	current
0	men	67	*1*2	*1*2	current
0	men	68	*1*2	*1*2	current
0	men	68	*1*2	*1*2	current
0	men	70	*1*2	*1*2	current
0	men	70	*1*2	*1*2	current
0	men	72	*1*2	*1*2	current
0	men	73	*1*2	*1*2	current
0	men	75	*1*2	*1*2	current
0	men	76	*1*2	*1*2	current
0	men	78	*1*2	*1*2	current
0	men	47	*2*2	*1*2	current
0	men	51	*2*2	*1*2	current
0	men	51	*2*2	*1*2	current
0	men	53	*2*2	*1*2	current
0	men	53	*2*2	*1*2	current
0	men	54	*2*2	*1*2	current
0	men	57	*2*2	*1*2	current
0	men	57	*2*2	*1*2	current
0	men	60	*2*2	*1*2	current
0	men	64	*2*2	*1*2	current
0	men	68	*2*2	*1*2	current
0	men	77	*2*2	*1*2	current
0	men	50	*1*1	*2*2	current
0	men	54	*1*1	*2*2	current
0	men	58	*1*1	*2*2	current
0	men	60	*1*1	*2*2	current
0	men	60	*1*1	*2*2	current
0	men	63	*1*1	*2*2	current
0	men	65	*1*1	*2*2	current
0	men	66	*1*1	*2*2	current
0	men	66	*1*1	*2*2	current
0	men	67	*1*1	*2*2	current
0	men	70	*1*1	*2*2	current
0	men	43	*1*2	*2*2	current
0	men	43	*1*2	*2*2	current
0	men	44	*1*2	*2*2	current
0	men	44	*1*2	*2*2	current
0	men	45	*1*2	*2*2	current
0	men	45	*1*2	*2*2	current
0	men	48	*1*2	*2*2	current
0	men	50	*1*2	*2*2	current
0	men	50	*1*2	*2*2	current
0	men	51	*1*2	*2*2	current
0	men	51	*1*2	*2*2	current
0	men	51	*1*2	*2*2	current
0	men	51	*1*2	*2*2	current
0	men	51	*1*2	*2*2	current
0	men	51	*1*2	*2*2	current
0	men	51	*1*2	*2*2	current
0	men	51	*1*2	*2*2	current
0	men	52	*1*2	*2*2	current
0	men	52	*1*2	*2*2	current
0	men	52	*1*2	*2*2	current
0	men	52	*1*2	*2*2	current
0	men	52	*1*2	*2*2	current
0	men	52	*1*2	*2*2	current
0	men	53	*1*2	*2*2	current
0	men	53	*1*2	*2*2	current
0	men	53	*1*2	*2*2	current
0	men	54	*1*2	*2*2	current
0	men	54	*1*2	*2*2	current
0	men	54	*1*2	*2*2	current
0	men	54	*1*2	*2*2	current
0	men	55	*1*2	*2*2	current
0	men	55	*1*2	*2*2	current
0	men	55	*1*2	*2*2	current
0	men	56	*1*2	*2*2	current
0	men	56	*1*2	*2*2	current
0	men	56	*1*2	*2*2	current
0	men	56	*1*2	*2*2	current
0	men	57	*1*2	*2*2	current
0	men	57	*1*2	*2*2	current
0	men	58	*1*2	*2*2	current
0	men	58	*1*2	*2*2	current
0	men	58	*1*2	*2*2	current
0	men	58	*1*2	*2*2	current
0	men	58	*1*2	*2*2	current
0	men	58	*1*2	*2*2	current
0	men	58	*1*2	*2*2	current
0	men	59	*1*2	*2*2	current
0	men	59	*1*2	*2*2	current
0	men	59	*1*2	*2*2	current
0	men	59	*1*2	*2*2	current
0	men	59	*1*2	*2*2	current
0	men	59	*1*2	*2*2	current
0	men	59	*1*2	*2*2	current
0	men	59	*1*2	*2*2	current
0	men	60	*1*2	*2*2	current
0	men	60	*1*2	*2*2	current
0	men	60	*1*2	*2*2	current
0	men	60	*1*2	*2*2	current
0	men	61	*1*2	*2*2	current
0	men	61	*1*2	*2*2	current
0	men	61	*1*2	*2*2	current
0	men	61	*1*2	*2*2	current
0	men	62	*1*2	*2*2	current
0	men	62	*1*2	*2*2	current
0	men	62	*1*2	*2*2	current
0	men	62	*1*2	*2*2	current
0	men	62	*1*2	*2*2	current
0	men	62	*1*2	*2*2	current
0	men	62	*1*2	*2*2	current
0	men	63	*1*2	*2*2	current
0	men	63	*1*2	*2*2	current
0	men	63	*1*2	*2*2	current
0	men	63	*1*2	*2*2	current
0	men	64	*1*2	*2*2	current
0	men	64	*1*2	*2*2	current
0	men	64	*1*2	*2*2	current
0	men	64	*1*2	*2*2	current
0	men	64	*1*2	*2*2	current
0	men	65	*1*2	*2*2	current
0	men	65	*1*2	*2*2	current
0	men	65	*1*2	*2*2	current
0	men	65	*1*2	*2*2	current
0	men	65	*1*2	*2*2	current
0	men	65	*1*2	*2*2	current
0	men	65	*1*2	*2*2	current
0	men	65	*1*2	*2*2	current
0	men	65	*1*2	*2*2	current
0	men	66	*1*2	*2*2	current
0	men	66	*1*2	*2*2	current
0	men	67	*1*2	*2*2	current
0	men	67	*1*2	*2*2	current
0	men	67	*1*2	*2*2	current
0	men	67	*1*2	*2*2	current
0	men	67	*1*2	*2*2	current
0	men	67	*1*2	*2*2	current
0	men	68	*1*2	*2*2	current
0	men	68	*1*2	*2*2	current
0	men	69	*1*2	*2*2	current
0	men	70	*1*2	*2*2	current
0	men	70	*1*2	*2*2	current
0	men	71	*1*2	*2*2	current
0	men	71	*1*2	*2*2	current
0	men	73	*1*2	*2*2	current
0	men	73	*1*2	*2*2	current
0	men	75	*1*2	*2*2	current
0	men	76	*1*2	*2*2	current
0	men	78	*1*2	*2*2	current
0	men	79	*1*2	*2*2	current
0	men	40	*2*2	*2*2	current
0	men	46	*2*2	*2*2	current
0	men	50	*2*2	*2*2	current
0	men	51	*2*2	*2*2	current
0	men	53	*2*2	*2*2	current
0	men	54	*2*2	*2*2	current
0	men	54	*2*2	*2*2	current
0	men	54	*2*2	*2*2	current
0	men	55	*2*2	*2*2	current
0	men	56	*2*2	*2*2	current
0	men	57	*2*2	*2*2	current
0	men	58	*2*2	*2*2	current
0	men	59	*2*2	*2*2	current
0	men	59	*2*2	*2*2	current
0	men	60	*2*2	*2*2	current
0	men	61	*2*2	*2*2	current
0	men	62	*2*2	*2*2	current
0	men	62	*2*2	*2*2	current
0	men	63	*2*2	*2*2	current
0	men	63	*2*2	*2*2	current
0	men	63	*2*2	*2*2	current
0	men	64	*2*2	*2*2	current
0	men	64	*2*2	*2*2	current
0	men	66	*2*2	*2*2	current
0	men	68	*2*2	*2*2	current
0	men	78	*2*2	*2*2	current
0	men	65	*1*1	*1*1	former
0	men	42	*1*2	*1*1	former
0	men	52	*1*2	*1*1	former
0	men	53	*1*2	*1*1	former
0	men	54	*1*2	*1*1	former
0	men	59	*1*2	*1*1	former
0	men	64	*1*2	*1*1	former
0	men	46	*1*1	*1*2	former
0	men	57	*1*1	*1*2	former
0	men	60	*1*1	*1*2	former
0	men	44	*1*2	*1*2	former
0	men	49	*1*2	*1*2	former
0	men	56	*1*2	*1*2	former
0	men	58	*1*2	*1*2	former
0	men	59	*1*2	*1*2	former
0	men	59	*1*2	*1*2	former
0	men	63	*1*2	*1*2	former
0	men	63	*1*2	*1*2	former
0	men	63	*1*2	*1*2	former
0	men	64	*1*2	*1*2	former
0	men	68	*1*2	*1*2	former
0	men	73	*1*2	*1*2	former
0	men	49	*1*1	*2*2	former
0	men	50	*1*1	*2*2	former
0	men	51	*1*1	*2*2	former
0	men	52	*1*1	*2*2	former
0	men	52	*1*1	*2*2	former
0	men	53	*1*1	*2*2	former
0	men	53	*1*1	*2*2	former
0	men	54	*1*1	*2*2	former
0	men	55	*1*1	*2*2	former
0	men	56	*1*1	*2*2	former
0	men	56	*1*1	*2*2	former
0	men	56	*1*1	*2*2	former
0	men	56	*1*1	*2*2	former
0	men	62	*1*1	*2*2	former
0	men	64	*1*1	*2*2	former
0	men	66	*1*1	*2*2	former
0	men	67	*1*1	*2*2	former
0	men	67	*1*1	*2*2	former
0	men	69	*1*1	*2*2	former
0	men	50	*1*2	*2*2	former
0	men	50	*1*2	*2*2	former
0	men	51	*1*2	*2*2	former
0	men	51	*1*2	*2*2	former
0	men	53	*1*2	*2*2	former
0	men	53	*1*2	*2*2	former
0	men	55	*1*2	*2*2	former
0	men	55	*1*2	*2*2	former
0	men	58	*1*2	*2*2	former
0	men	59	*1*2	*2*2	former
0	men	59	*1*2	*2*2	former
0	men	60	*1*2	*2*2	former
0	men	61	*1*2	*2*2	former
0	men	61	*1*2	*2*2	former
0	men	62	*1*2	*2*2	former
0	men	62	*1*2	*2*2	former
0	men	63	*1*2	*2*2	former
0	men	65	*1*2	*2*2	former
0	men	65	*1*2	*2*2	former
0	men	66	*1*2	*2*2	former
0	men	66	*1*2	*2*2	former
0	men	67	*1*2	*2*2	former
0	men	68	*1*2	*2*2	former
0	men	69	*1*2	*2*2	former
0	men	69	*1*2	*2*2	former
0	men	69	*1*2	*2*2	former
0	men	69	*1*2	*2*2	former
0	men	45	*1*1	*1*1	never
0	men	50	*1*1	*1*1	never
0	men	50	*1*1	*1*1	never
0	men	51	*1*1	*1*1	never
0	men	57	*1*1	*1*1	never
0	men	59	*1*1	*1*1	never
0	men	61	*1*1	*1*1	never
0	men	61	*1*1	*1*1	never
0	men	69	*1*1	*1*1	never
0	men	52	*1*2	*1*1	never
0	men	56	*1*2	*1*1	never
0	men	65	*1*2	*1*1	never
0	men	68	*1*2	*1*1	never
0	men	68	*1*2	*1*1	never
0	men	76	*1*2	*1*1	never
0	men	41	*1*1	*1*2	never
0	men	42	*1*1	*1*2	never
0	men	42	*1*1	*1*2	never
0	men	44	*1*1	*1*2	never
0	men	44	*1*1	*1*2	never
0	men	45	*1*1	*1*2	never
0	men	47	*1*1	*1*2	never
0	men	47	*1*1	*1*2	never
0	men	47	*1*1	*1*2	never
0	men	49	*1*1	*1*2	never
0	men	50	*1*1	*1*2	never
0	men	50	*1*1	*1*2	never
0	men	50	*1*1	*1*2	never
0	men	50	*1*1	*1*2	never
0	men	50	*1*1	*1*2	never
0	men	50	*1*1	*1*2	never
0	men	51	*1*1	*1*2	never
0	men	51	*1*1	*1*2	never
0	men	51	*1*1	*1*2	never
0	men	51	*1*1	*1*2	never
0	men	52	*1*1	*1*2	never
0	men	52	*1*1	*1*2	never
0	men	52	*1*1	*1*2	never
0	men	53	*1*1	*1*2	never
0	men	53	*1*1	*1*2	never
0	men	53	*1*1	*1*2	never
0	men	53	*1*1	*1*2	never
0	men	53	*1*1	*1*2	never
0	men	53	*1*1	*1*2	never
0	men	53	*1*1	*1*2	never
0	men	53	*1*1	*1*2	never
0	men	54	*1*1	*1*2	never
0	men	54	*1*1	*1*2	never
0	men	54	*1*1	*1*2	never
0	men	54	*1*1	*1*2	never
0	men	54	*1*1	*1*2	never
0	men	54	*1*1	*1*2	never
0	men	54	*1*1	*1*2	never
0	men	54	*1*1	*1*2	never
0	men	54	*1*1	*1*2	never
0	men	55	*1*1	*1*2	never
0	men	55	*1*1	*1*2	never
0	men	56	*1*1	*1*2	never
0	men	56	*1*1	*1*2	never
0	men	56	*1*1	*1*2	never
0	men	56	*1*1	*1*2	never
0	men	56	*1*1	*1*2	never
0	men	56	*1*1	*1*2	never
0	men	57	*1*1	*1*2	never
0	men	57	*1*1	*1*2	never
0	men	57	*1*1	*1*2	never
0	men	57	*1*1	*1*2	never
0	men	57	*1*1	*1*2	never
0	men	57	*1*1	*1*2	never
0	men	57	*1*1	*1*2	never
0	men	57	*1*1	*1*2	never
0	men	58	*1*1	*1*2	never
0	men	58	*1*1	*1*2	never
0	men	58	*1*1	*1*2	never
0	men	58	*1*1	*1*2	never
0	men	58	*1*1	*1*2	never
0	men	58	*1*1	*1*2	never
0	men	58	*1*1	*1*2	never
0	men	59	*1*1	*1*2	never
0	men	59	*1*1	*1*2	never
0	men	59	*1*1	*1*2	never
0	men	59	*1*1	*1*2	never
0	men	59	*1*1	*1*2	never
0	men	59	*1*1	*1*2	never
0	men	59	*1*1	*1*2	never
0	men	60	*1*1	*1*2	never
0	men	60	*1*1	*1*2	never
0	men	60	*1*1	*1*2	never
0	men	61	*1*1	*1*2	never
0	men	61	*1*1	*1*2	never
0	men	61	*1*1	*1*2	never
0	men	61	*1*1	*1*2	never
0	men	61	*1*1	*1*2	never
0	men	61	*1*1	*1*2	never
0	men	61	*1*1	*1*2	never
0	men	61	*1*1	*1*2	never
0	men	62	*1*1	*1*2	never
0	men	62	*1*1	*1*2	never
0	men	62	*1*1	*1*2	never
0	men	62	*1*1	*1*2	never
0	men	62	*1*1	*1*2	never
0	men	62	*1*1	*1*2	never
0	men	63	*1*1	*1*2	never
0	men	63	*1*1	*1*2	never
0	men	63	*1*1	*1*2	never
0	men	64	*1*1	*1*2	never
0	men	64	*1*1	*1*2	never
0	men	64	*1*1	*1*2	never
0	men	64	*1*1	*1*2	never
0	men	65	*1*1	*1*2	never
0	men	65	*1*1	*1*2	never
0	men	65	*1*1	*1*2	never
0	men	65	*1*1	*1*2	never
0	men	65	*1*1	*1*2	never
0	men	66	*1*1	*1*2	never
0	men	66	*1*1	*1*2	never
0	men	66	*1*1	*1*2	never
0	men	66	*1*1	*1*2	never
0	men	66	*1*1	*1*2	never
0	men	67	*1*1	*1*2	never
0	men	67	*1*1	*1*2	never
0	men	68	*1*1	*1*2	never
0	men	69	*1*1	*1*2	never
0	men	69	*1*1	*1*2	never
0	men	69	*1*1	*1*2	never
0	men	69	*1*1	*1*2	never
0	men	69	*1*1	*1*2	never
0	men	73	*1*1	*1*2	never
0	men	74	*1*1	*1*2	never
0	men	45	*1*2	*1*2	never
0	men	54	*1*2	*1*2	never
0	men	58	*1*2	*1*2	never
0	men	58	*1*2	*1*2	never
0	men	60	*1*2	*1*2	never
0	men	60	*1*2	*1*2	never
0	men	64	*1*2	*1*2	never
0	men	68	*1*2	*1*2	never
0	men	69	*1*2	*1*2	never
0	men	69	*2*2	*1*2	never
0	men	40	*1*1	*2*2	never
0	men	42	*1*1	*2*2	never
0	men	44	*1*1	*2*2	never
0	men	45	*1*1	*2*2	never
0	men	45	*1*1	*2*2	never
0	men	45	*1*1	*2*2	never
0	men	46	*1*1	*2*2	never
0	men	46	*1*1	*2*2	never
0	men	47	*1*1	*2*2	never
0	men	47	*1*1	*2*2	never
0	men	49	*1*1	*2*2	never
0	men	49	*1*1	*2*2	never
0	men	50	*1*1	*2*2	never
0	men	50	*1*1	*2*2	never
0	men	50	*1*1	*2*2	never
0	men	50	*1*1	*2*2	never
0	men	50	*1*1	*2*2	never
0	men	51	*1*1	*2*2	never
0	men	51	*1*1	*2*2	never
0	men	51	*1*1	*2*2	never
0	men	51	*1*1	*2*2	never
0	men	51	*1*1	*2*2	never
0	men	51	*1*1	*2*2	never
0	men	51	*1*1	*2*2	never
0	men	51	*1*1	*2*2	never
0	men	52	*1*1	*2*2	never
0	men	52	*1*1	*2*2	never
0	men	52	*1*1	*2*2	never
0	men	52	*1*1	*2*2	never
0	men	52	*1*1	*2*2	never
0	men	52	*1*1	*2*2	never
0	men	52	*1*1	*2*2	never
0	men	52	*1*1	*2*2	never
0	men	53	*1*1	*2*2	never
0	men	53	*1*1	*2*2	never
0	men	53	*1*1	*2*2	never
0	men	53	*1*1	*2*2	never
0	men	53	*1*1	*2*2	never
0	men	53	*1*1	*2*2	never
0	men	53	*1*1	*2*2	never
0	men	53	*1*1	*2*2	never
0	men	53	*1*1	*2*2	never
0	men	53	*1*1	*2*2	never
0	men	53	*1*1	*2*2	never
0	men	53	*1*1	*2*2	never
0	men	53	*1*1	*2*2	never
0	men	54	*1*1	*2*2	never
0	men	54	*1*1	*2*2	never
0	men	54	*1*1	*2*2	never
0	men	54	*1*1	*2*2	never
0	men	55	*1*1	*2*2	never
0	men	55	*1*1	*2*2	never
0	men	55	*1*1	*2*2	never
0	men	55	*1*1	*2*2	never
0	men	55	*1*1	*2*2	never
0	men	55	*1*1	*2*2	never
0	men	56	*1*1	*2*2	never
0	men	56	*1*1	*2*2	never
0	men	56	*1*1	*2*2	never
0	men	56	*1*1	*2*2	never
0	men	56	*1*1	*2*2	never
0	men	57	*1*1	*2*2	never
0	men	57	*1*1	*2*2	never
0	men	57	*1*1	*2*2	never
0	men	57	*1*1	*2*2	never
0	men	57	*1*1	*2*2	never
0	men	57	*1*1	*2*2	never
0	men	57	*1*1	*2*2	never
0	men	57	*1*1	*2*2	never
0	men	58	*1*1	*2*2	never
0	men	58	*1*1	*2*2	never
0	men	58	*1*1	*2*2	never
0	men	58	*1*1	*2*2	never
0	men	58	*1*1	*2*2	never
0	men	58	*1*1	*2*2	never
0	men	59	*1*1	*2*2	never
0	men	59	*1*1	*2*2	never
0	men	59	*1*1	*2*2	never
0	men	59	*1*1	*2*2	never
0	men	59	*1*1	*2*2	never
0	men	59	*1*1	*2*2	never
0	men	59	*1*1	*2*2	never
0	men	59	*1*1	*2*2	never
0	men	59	*1*1	*2*2	never
0	men	59	*1*1	*2*2	never
0	men	59	*1*1	*2*2	never
0	men	59	*1*1	*2*2	never
0	men	60	*1*1	*2*2	never
0	men	60	*1*1	*2*2	never
0	men	60	*1*1	*2*2	never
0	men	60	*1*1	*2*2	never
0	men	60	*1*1	*2*2	never
0	men	60	*1*1	*2*2	never
0	men	60	*1*1	*2*2	never
0	men	60	*1*1	*2*2	never
0	men	60	*1*1	*2*2	never
0	men	61	*1*1	*2*2	never
0	men	61	*1*1	*2*2	never
0	men	61	*1*1	*2*2	never
0	men	61	*1*1	*2*2	never
0	men	61	*1*1	*2*2	never
0	men	61	*1*1	*2*2	never
0	men	61	*1*1	*2*2	never
0	men	61	*1*1	*2*2	never
0	men	62	*1*1	*2*2	never
0	men	62	*1*1	*2*2	never
0	men	62	*1*1	*2*2	never
0	men	62	*1*1	*2*2	never
0	men	62	*1*1	*2*2	never
0	men	62	*1*1	*2*2	never
0	men	62	*1*1	*2*2	never
0	men	62	*1*1	*2*2	never
0	men	62	*1*1	*2*2	never
0	men	63	*1*1	*2*2	never
0	men	63	*1*1	*2*2	never
0	men	63	*1*1	*2*2	never
0	men	64	*1*1	*2*2	never
0	men	64	*1*1	*2*2	never
0	men	64	*1*1	*2*2	never
0	men	64	*1*1	*2*2	never
0	men	64	*1*1	*2*2	never
0	men	64	*1*1	*2*2	never
0	men	65	*1*1	*2*2	never
0	men	65	*1*1	*2*2	never
0	men	65	*1*1	*2*2	never
0	men	65	*1*1	*2*2	never
0	men	65	*1*1	*2*2	never
0	men	65	*1*1	*2*2	never
0	men	65	*1*1	*2*2	never
0	men	65	*1*1	*2*2	never
0	men	65	*1*1	*2*2	never
0	men	65	*1*1	*2*2	never
0	men	65	*1*1	*2*2	never
0	men	65	*1*1	*2*2	never
0	men	65	*1*1	*2*2	never
0	men	65	*1*1	*2*2	never
0	men	66	*1*1	*2*2	never
0	men	66	*1*1	*2*2	never
0	men	66	*1*1	*2*2	never
0	men	66	*1*1	*2*2	never
0	men	66	*1*1	*2*2	never
0	men	66	*1*1	*2*2	never
0	men	66	*1*1	*2*2	never
0	men	66	*1*1	*2*2	never
0	men	66	*1*1	*2*2	never
0	men	67	*1*1	*2*2	never
0	men	67	*1*1	*2*2	never
0	men	67	*1*1	*2*2	never
0	men	67	*1*1	*2*2	never
0	men	68	*1*1	*2*2	never
0	men	68	*1*1	*2*2	never
0	men	69	*1*1	*2*2	never
0	men	69	*1*1	*2*2	never
0	men	69	*1*1	*2*2	never
0	men	69	*1*1	*2*2	never
0	men	69	*1*1	*2*2	never
0	men	69	*1*1	*2*2	never
0	men	69	*1*1	*2*2	never
0	men	70	*1*1	*2*2	never
0	men	70	*1*1	*2*2	never
0	men	71	*1*1	*2*2	never
0	men	71	*1*1	*2*2	never
0	men	73	*1*1	*2*2	never
0	men	78	*1*1	*2*2	never
0	men	50	*1*2	*2*2	never
0	men	51	*1*2	*2*2	never
0	men	51	*1*2	*2*2	never
0	men	51	*1*2	*2*2	never
0	men	52	*1*2	*2*2	never
0	men	52	*1*2	*2*2	never
0	men	53	*1*2	*2*2	never
0	men	53	*1*2	*2*2	never
0	men	57	*1*2	*2*2	never
0	men	59	*1*2	*2*2	never
0	men	65	*1*2	*2*2	never
0	men	66	*1*2	*2*2	never
1	men	79	*1*1	*1*1	never
1	men	78	*1*1	*1*1	never
1	men	78	*1*1	*1*1	never
1	men	77	*1*1	*1*1	never
1	men	76	*1*1	*1*1	never
1	men	75	*1*1	*1*1	never
1	men	75	*1*1	*1*1	never
1	men	75	*1*1	*1*1	never
1	men	75	*1*1	*1*1	never
1	men	75	*1*1	*1*1	never
1	men	74	*1*1	*1*1	never
1	men	74	*1*1	*1*1	never
1	men	74	*1*1	*1*1	never
1	men	74	*1*1	*1*1	never
1	men	73	*1*1	*1*1	never
1	men	73	*1*1	*1*1	never
1	men	73	*1*1	*1*1	never
1	men	73	*1*1	*1*1	never
1	men	73	*1*1	*1*1	never
1	men	73	*1*1	*1*1	never
1	men	72	*1*1	*1*1	never
1	men	72	*1*1	*1*1	never
1	men	72	*1*1	*1*1	never
1	men	72	*1*1	*1*1	never
1	men	72	*1*1	*1*1	never
1	men	72	*1*1	*1*1	never
1	men	72	*1*1	*1*1	never
1	men	72	*1*1	*1*1	never
1	men	72	*1*1	*1*1	never
1	men	71	*1*1	*1*1	never
1	men	71	*1*1	*1*1	never
1	men	71	*1*1	*1*1	never
1	men	71	*1*1	*1*1	never
1	men	71	*1*1	*1*1	never
1	men	71	*1*1	*1*1	never
1	men	71	*1*1	*1*1	never
1	men	71	*1*1	*1*1	never
1	men	70	*1*1	*1*1	never
1	men	70	*1*1	*1*1	never
1	men	70	*1*1	*1*1	never
1	men	70	*1*1	*1*1	never
1	men	70	*1*1	*1*1	never
1	men	70	*1*1	*1*1	never
1	men	70	*1*1	*1*1	never
1	men	70	*1*1	*1*1	never
1	men	70	*1*1	*1*1	never
1	men	69	*1*1	*1*1	never
1	men	69	*1*1	*1*1	never
1	men	69	*1*1	*1*1	never
1	men	69	*1*1	*1*1	never
1	men	69	*1*1	*1*1	never
1	men	69	*1*1	*1*1	never
1	men	69	*1*1	*1*1	never
1	men	69	*1*1	*1*1	never
1	men	69	*1*1	*1*1	never
1	men	69	*1*1	*1*1	never
1	men	68	*1*1	*1*1	never
1	men	68	*1*1	*1*1	never
1	men	68	*1*1	*1*1	never
1	men	68	*1*1	*1*1	never
1	men	68	*1*1	*1*1	never
1	men	68	*1*1	*1*1	never
1	men	68	*1*1	*1*1	never
1	men	68	*1*1	*1*1	never
1	men	68	*1*1	*1*1	never
1	men	68	*1*1	*1*1	never
1	men	68	*1*1	*1*1	never
1	men	68	*1*1	*1*1	never
1	men	67	*1*1	*1*1	never
1	men	67	*1*1	*1*1	never
1	men	67	*1*1	*1*1	never
1	men	67	*1*1	*1*1	never
1	men	67	*1*1	*1*1	never
1	men	67	*1*1	*1*1	never
1	men	67	*1*1	*1*1	never
1	men	67	*1*1	*1*1	never
1	men	67	*1*1	*1*1	never
1	men	67	*1*1	*1*1	never
1	men	67	*1*1	*1*1	never
1	men	67	*1*1	*1*1	never
1	men	67	*1*1	*1*1	never
1	men	66	*1*1	*1*1	never
1	men	66	*1*1	*1*1	never
1	men	66	*1*1	*1*1	never
1	men	66	*1*1	*1*1	never
1	men	66	*1*1	*1*1	never
1	men	66	*1*1	*1*1	never
1	men	66	*1*1	*1*1	never
1	men	66	*1*1	*1*1	never
1	men	66	*1*1	*1*1	never
1	men	66	*1*1	*1*1	never
1	men	66	*1*1	*1*1	never
1	men	66	*1*1	*1*1	never
1	men	66	*1*1	*1*1	never
1	men	66	*1*1	*1*1	never
1	men	66	*1*1	*1*1	never
1	men	65	*1*1	*1*1	never
1	men	65	*1*1	*1*1	never
1	men	65	*1*1	*1*1	never
1	men	65	*1*1	*1*1	never
1	men	65	*1*1	*1*1	never
1	men	65	*1*1	*1*1	never
1	men	65	*1*1	*1*1	never
1	men	65	*1*1	*1*1	never
1	men	65	*1*1	*1*1	never
1	men	65	*1*1	*1*1	never
1	men	65	*1*1	*1*1	never
1	men	65	*1*1	*1*1	never
1	men	65	*1*1	*1*1	never
1	men	65	*1*1	*1*1	never
1	men	65	*1*1	*1*1	never
1	men	65	*1*1	*1*1	never
1	men	65	*1*1	*1*1	never
1	men	65	*1*1	*1*1	never
1	men	65	*1*1	*1*1	never
1	men	65	*1*1	*1*1	never
1	men	65	*1*1	*1*1	never
1	men	64	*1*1	*1*1	never
1	men	64	*1*1	*1*1	never
1	men	64	*1*1	*1*1	never
1	men	64	*1*1	*1*1	never
1	men	64	*1*1	*1*1	never
1	men	64	*1*1	*1*1	never
1	men	64	*1*1	*1*1	never
1	men	64	*1*1	*1*1	never
1	men	64	*1*1	*1*1	never
1	men	64	*1*1	*1*1	never
1	men	64	*1*1	*1*1	never
1	men	64	*1*1	*1*1	never
1	men	64	*1*1	*1*1	never
1	men	64	*1*1	*1*1	never
1	men	64	*1*1	*1*1	never
1	men	64	*1*1	*1*1	never
1	men	64	*1*1	*1*1	never
1	men	64	*1*1	*1*1	never
1	men	64	*1*1	*1*1	never
1	men	64	*1*1	*1*1	never
1	men	64	*1*1	*1*1	never
1	men	64	*1*1	*1*1	never
1	men	64	*1*1	*1*1	never
1	men	63	*1*1	*1*1	never
1	men	63	*1*1	*1*1	never
1	men	63	*1*1	*1*1	never
1	men	63	*1*1	*1*1	never
1	men	63	*1*1	*1*1	never
1	men	63	*1*1	*1*1	never
1	men	63	*1*1	*1*1	never
1	men	63	*1*1	*1*1	never
1	men	63	*1*1	*1*1	never
1	men	63	*1*1	*1*1	never
1	men	63	*1*1	*1*1	never
1	men	63	*1*1	*1*1	never
1	men	63	*1*1	*1*1	never
1	men	63	*1*1	*1*1	never
1	men	63	*1*1	*1*1	never
1	men	63	*1*1	*1*1	never
1	men	63	*1*1	*1*1	never
1	men	63	*1*1	*1*1	never
1	men	63	*1*1	*1*1	never
1	men	63	*1*1	*1*1	never
1	men	63	*1*1	*1*1	never
1	men	63	*1*1	*1*1	never
1	men	62	*1*1	*1*1	never
1	men	62	*1*1	*1*1	never
1	men	62	*1*1	*1*1	never
1	men	62	*1*1	*1*1	never
1	men	62	*1*1	*1*1	never
1	men	62	*1*1	*1*1	never
1	men	62	*1*1	*1*1	never
1	men	62	*1*1	*1*1	never
1	men	62	*1*1	*1*1	never
1	men	62	*1*1	*1*1	never
1	men	62	*1*1	*1*1	never
1	men	62	*1*1	*1*1	never
1	men	62	*1*1	*1*1	never
1	men	62	*1*1	*1*1	never
1	men	62	*1*1	*1*1	never
1	men	62	*1*1	*1*1	never
1	men	62	*1*1	*1*1	never
1	men	62	*1*1	*1*1	never
1	men	62	*1*1	*1*1	never
1	men	62	*1*1	*1*1	never
1	men	61	*1*1	*1*1	never
1	men	61	*1*1	*1*1	never
1	men	61	*1*1	*1*1	never
1	men	61	*1*1	*1*1	never
1	men	61	*1*1	*1*1	never
1	men	61	*1*1	*1*1	never
1	men	61	*1*1	*1*1	never
1	men	61	*1*1	*1*1	never
1	men	61	*1*1	*1*1	never
1	men	61	*1*1	*1*1	never
1	men	61	*1*1	*1*1	never
1	men	61	*1*1	*1*1	never
1	men	61	*1*1	*1*1	never
1	men	61	*1*1	*1*1	never
1	men	61	*1*1	*1*1	never
1	men	61	*1*1	*1*1	never
1	men	61	*1*1	*1*1	never
1	men	61	*1*1	*1*1	never
1	men	61	*1*1	*1*1	never
1	men	61	*1*1	*1*1	never
1	men	61	*1*1	*1*1	never
1	men	60	*1*1	*1*1	never
1	men	60	*1*1	*1*1	never
1	men	60	*1*1	*1*1	never
1	men	60	*1*1	*1*1	never
1	men	60	*1*1	*1*1	never
1	men	60	*1*1	*1*1	never
1	men	60	*1*1	*1*1	never
1	men	60	*1*1	*1*1	never
1	men	60	*1*1	*1*1	never
1	men	60	*1*1	*1*1	never
1	men	60	*1*1	*1*1	never
1	men	60	*1*1	*1*1	never
1	men	60	*1*1	*1*1	never
1	men	60	*1*1	*1*1	never
1	men	60	*1*1	*1*1	never
1	men	60	*1*1	*1*1	never
1	men	60	*1*1	*1*1	never
1	men	60	*1*1	*1*1	never
1	men	60	*1*1	*1*1	never
1	men	60	*1*1	*1*1	never
1	men	60	*1*1	*1*1	never
1	men	60	*1*1	*1*1	never
1	men	60	*1*1	*1*1	never
1	men	60	*1*1	*1*1	never
1	men	60	*1*1	*1*1	never
1	men	60	*1*1	*1*1	never
1	men	60	*1*1	*1*1	never
1	men	60	*1*1	*1*1	never
1	men	59	*1*1	*1*1	never
1	men	59	*1*1	*1*1	never
1	men	59	*1*1	*1*1	never
1	men	59	*1*1	*1*1	never
1	men	59	*1*1	*1*1	never
1	men	59	*1*1	*1*1	never
1	men	59	*1*1	*1*1	never
1	men	59	*1*1	*1*1	never
1	men	59	*1*1	*1*1	never
1	men	59	*1*1	*1*1	never
1	men	59	*1*1	*1*1	never
1	men	59	*1*1	*1*1	never
1	men	59	*1*1	*1*1	never
1	men	59	*1*1	*1*1	never
1	men	59	*1*1	*1*1	never
1	men	59	*1*1	*1*1	never
1	men	59	*1*1	*1*1	never
1	men	59	*1*1	*1*1	never
1	men	59	*1*1	*1*1	never
1	men	59	*1*1	*1*1	never
1	men	59	*1*1	*1*1	never
1	men	59	*1*1	*1*1	never
1	men	59	*1*1	*1*1	never
1	men	59	*1*1	*1*1	never
1	men	59	*1*1	*1*1	never
1	men	59	*1*1	*1*1	never
1	men	59	*1*1	*1*1	never
1	men	59	*1*1	*1*1	never
1	men	59	*1*1	*1*1	never
1	men	58	*1*1	*1*1	never
1	men	58	*1*1	*1*1	never
1	men	58	*1*1	*1*1	never
1	men	58	*1*1	*1*1	never
1	men	58	*1*1	*1*1	never
1	men	58	*1*1	*1*1	never
1	men	58	*1*1	*1*1	never
1	men	58	*1*1	*1*1	never
1	men	58	*1*1	*1*1	never
1	men	58	*1*1	*1*1	never
1	men	58	*1*1	*1*1	never
1	men	58	*1*1	*1*1	never
1	men	58	*1*1	*1*1	never
1	men	58	*1*1	*1*1	never
1	men	58	*1*1	*1*1	never
1	men	58	*1*1	*1*1	never
1	men	58	*1*1	*1*1	never
1	men	58	*1*1	*1*1	never
1	men	58	*1*1	*1*1	never
1	men	58	*1*1	*1*1	never
1	men	58	*1*1	*1*1	never
1	men	58	*1*1	*1*1	never
1	men	58	*1*1	*1*1	never
1	men	58	*1*1	*1*1	never
1	men	58	*1*1	*1*1	never
1	men	58	*1*1	*1*1	never
1	men	58	*1*1	*1*1	never
1	men	57	*1*1	*1*1	never
1	men	57	*1*1	*1*1	never
1	men	57	*1*1	*1*1	never
1	men	57	*1*1	*1*1	never
1	men	57	*1*1	*1*1	never
1	men	57	*1*1	*1*1	never
1	men	57	*1*1	*1*1	never
1	men	57	*1*1	*1*1	never
1	men	57	*1*1	*1*1	never
1	men	57	*1*1	*1*1	never
1	men	57	*1*1	*1*1	never
1	men	57	*1*1	*1*1	never
1	men	57	*1*1	*1*1	never
1	men	57	*1*1	*1*1	never
1	men	57	*1*1	*1*1	never
1	men	57	*1*1	*1*1	never
1	men	57	*1*1	*1*1	never
1	men	57	*1*1	*1*1	never
1	men	57	*1*1	*1*1	never
1	men	57	*1*1	*1*1	never
1	men	57	*1*1	*1*1	never
1	men	57	*1*1	*1*1	never
1	men	57	*1*1	*1*1	never
1	men	56	*1*1	*1*1	never
1	men	56	*1*1	*1*1	never
1	men	56	*1*1	*1*1	never
1	men	56	*1*1	*1*1	never
1	men	56	*1*1	*1*1	never
1	men	56	*1*1	*1*1	never
1	men	56	*1*1	*1*1	never
1	men	56	*1*1	*1*1	never
1	men	56	*1*1	*1*1	never
1	men	56	*1*1	*1*1	never
1	men	56	*1*1	*1*1	never
1	men	56	*1*1	*1*1	never
1	men	56	*1*1	*1*1	never
1	men	56	*1*1	*1*1	never
1	men	56	*1*1	*1*1	never
1	men	56	*1*1	*1*1	never
1	men	56	*1*1	*1*1	never
1	men	56	*1*1	*1*1	never
1	men	56	*1*1	*1*1	never
1	men	56	*1*1	*1*1	never
1	men	56	*1*1	*1*1	never
1	men	56	*1*1	*1*1	never
1	men	56	*1*1	*1*1	never
1	men	56	*1*1	*1*1	never
1	men	56	*1*1	*1*1	never
1	men	56	*1*1	*1*1	never
1	men	56	*1*1	*1*1	never
1	men	56	*1*1	*1*1	never
1	men	56	*1*1	*1*1	never
1	men	55	*1*1	*1*1	never
1	men	55	*1*1	*1*1	never
1	men	55	*1*1	*1*1	never
1	men	55	*1*1	*1*1	never
1	men	55	*1*1	*1*1	never
1	men	55	*1*1	*1*1	never
1	men	55	*1*1	*1*1	never
1	men	55	*1*1	*1*1	never
1	men	55	*1*1	*1*1	never
1	men	55	*1*1	*1*1	never
1	men	55	*1*1	*1*1	never
1	men	55	*1*1	*1*1	never
1	men	55	*1*1	*1*1	never
1	men	55	*1*1	*1*1	never
1	men	55	*1*1	*1*1	never
1	men	55	*1*1	*1*1	never
1	men	55	*1*1	*1*1	never
1	men	55	*1*1	*1*1	never
1	men	55	*1*1	*1*1	never
1	men	55	*1*1	*1*1	never
1	men	55	*1*1	*1*1	never
1	men	55	*1*1	*1*1	never
1	men	55	*1*1	*1*1	never
1	men	55	*1*1	*1*1	never
1	men	55	*1*1	*1*1	never
1	men	54	*1*1	*1*1	never
1	men	54	*1*1	*1*1	never
1	men	54	*1*1	*1*1	never
1	men	54	*1*1	*1*1	never
1	men	54	*1*1	*1*1	never
1	men	54	*1*1	*1*1	never
1	men	54	*1*1	*1*1	never
1	men	54	*1*1	*1*1	never
1	men	54	*1*1	*1*1	never
1	men	54	*1*1	*1*1	never
1	men	54	*1*1	*1*1	never
1	men	54	*1*1	*1*1	never
1	men	54	*1*1	*1*1	never
1	men	54	*1*1	*1*1	never
1	men	54	*1*1	*1*1	never
1	men	54	*1*1	*1*1	never
1	men	54	*1*1	*1*1	never
1	men	54	*1*1	*1*1	never
1	men	54	*1*1	*1*1	never
1	men	54	*1*1	*1*1	never
1	men	54	*1*1	*1*1	never
1	men	54	*1*1	*1*1	never
1	men	54	*1*1	*1*1	never
1	men	54	*1*1	*1*1	never
1	men	54	*1*1	*1*1	never
1	men	54	*1*1	*1*1	never
1	men	54	*1*1	*1*1	never
1	men	54	*1*1	*1*1	never
1	men	54	*1*1	*1*1	never
1	men	54	*1*1	*1*1	never
1	men	54	*1*1	*1*1	never
1	men	53	*1*1	*1*1	never
1	men	53	*1*1	*1*1	never
1	men	53	*1*1	*1*1	never
1	men	53	*1*1	*1*1	never
1	men	53	*1*1	*1*1	never
1	men	53	*1*1	*1*1	never
1	men	53	*1*1	*1*1	never
1	men	53	*1*1	*1*1	never
1	men	53	*1*1	*1*1	never
1	men	53	*1*1	*1*1	never
1	men	53	*1*1	*1*1	never
1	men	53	*1*1	*1*1	never
1	men	53	*1*1	*1*1	never
1	men	53	*1*1	*1*1	never
1	men	53	*1*1	*1*1	never
1	men	53	*1*1	*1*1	never
1	men	53	*1*1	*1*1	never
1	men	53	*1*1	*1*1	never
1	men	53	*1*1	*1*1	never
1	men	53	*1*1	*1*1	never
1	men	53	*1*1	*1*1	never
1	men	53	*1*1	*1*1	never
1	men	53	*1*1	*1*1	never
1	men	53	*1*1	*1*1	never
1	men	53	*1*1	*1*1	never
1	men	53	*1*1	*1*1	never
1	men	53	*1*1	*1*1	never
1	men	53	*1*1	*1*1	never
1	men	52	*1*1	*1*1	never
1	men	52	*1*1	*1*1	never
1	men	52	*1*1	*1*1	never
1	men	52	*1*1	*1*1	never
1	men	52	*1*1	*1*1	never
1	men	52	*1*1	*1*1	never
1	men	52	*1*1	*1*1	never
1	men	52	*1*1	*1*1	never
1	men	52	*1*1	*1*1	never
1	men	52	*1*1	*1*1	never
1	men	52	*1*1	*1*1	never
1	men	52	*1*1	*1*1	never
1	men	52	*1*1	*1*1	never
1	men	52	*1*1	*1*1	never
1	men	52	*1*1	*1*1	never
1	men	52	*1*1	*1*1	never
1	men	52	*1*1	*1*1	never
1	men	52	*1*1	*1*1	never
1	men	51	*1*1	*1*1	never
1	men	51	*1*1	*1*1	never
1	men	51	*1*1	*1*1	never
1	men	51	*1*1	*1*1	never
1	men	51	*1*1	*1*1	never
1	men	51	*1*1	*1*1	never
1	men	51	*1*1	*1*1	never
1	men	51	*1*1	*1*1	never
1	men	51	*1*1	*1*1	never
1	men	51	*1*1	*1*1	never
1	men	51	*1*1	*1*1	never
1	men	51	*1*1	*1*1	never
1	men	51	*1*1	*1*1	never
1	men	51	*1*1	*1*1	never
1	men	51	*1*1	*1*1	never
1	men	51	*1*1	*1*1	never
1	men	51	*1*1	*1*1	never
1	men	51	*1*1	*1*1	never
1	men	51	*1*1	*1*1	never
1	men	51	*1*1	*1*1	never
1	men	51	*1*1	*1*1	never
1	men	51	*1*1	*1*1	never
1	men	51	*1*1	*1*1	never
1	men	51	*1*1	*1*1	never
1	men	51	*1*1	*1*1	never
1	men	51	*1*1	*1*1	never
1	men	51	*1*1	*1*1	never
1	men	51	*1*1	*1*1	never
1	men	51	*1*1	*1*1	never
1	men	51	*1*1	*1*1	never
1	men	51	*1*1	*1*1	never
1	men	50	*1*1	*1*1	never
1	men	50	*1*1	*1*1	never
1	men	50	*1*1	*1*1	never
1	men	50	*1*1	*1*1	never
1	men	50	*1*1	*1*1	never
1	men	50	*1*1	*1*1	never
1	men	50	*1*1	*1*1	never
1	men	50	*1*1	*1*1	never
1	men	50	*1*1	*1*1	never
1	men	50	*1*1	*1*1	never
1	men	50	*1*1	*1*1	never
1	men	50	*1*1	*1*1	never
1	men	50	*1*1	*1*1	never
1	men	50	*1*1	*1*1	never
1	men	50	*1*1	*1*1	never
1	men	50	*1*1	*1*1	never
1	men	50	*1*1	*1*1	never
1	men	50	*1*1	*1*1	never
1	men	50	*1*1	*1*1	never
1	men	50	*1*1	*1*1	never
1	men	50	*1*1	*1*1	never
1	men	50	*1*1	*1*1	never
1	men	50	*1*1	*1*1	never
1	men	50	*1*1	*1*1	never
1	men	50	*1*1	*1*1	never
1	men	50	*1*1	*1*1	never
1	men	50	*1*1	*1*1	never
1	men	50	*1*1	*1*1	never
1	men	50	*1*1	*1*1	never
1	men	50	*1*1	*1*1	never
1	men	50	*1*1	*1*1	never
1	men	50	*1*1	*1*1	never
1	men	50	*1*1	*1*1	never
1	men	49	*1*1	*1*1	never
1	men	49	*1*1	*1*1	never
1	men	49	*1*1	*1*1	never
1	men	49	*1*1	*1*1	never
1	men	49	*1*1	*1*1	never
1	men	49	*1*1	*1*1	never
1	men	49	*1*1	*1*1	never
1	men	49	*1*1	*1*1	never
1	men	49	*1*1	*1*1	never
1	men	49	*1*1	*1*1	never
1	men	49	*1*1	*1*1	never
1	men	49	*1*1	*1*1	never
1	men	49	*1*1	*1*1	never
1	men	49	*1*1	*1*1	never
1	men	49	*1*1	*1*1	never
1	men	49	*1*1	*1*1	never
1	men	49	*1*1	*1*1	never
1	men	49	*1*1	*1*1	never
1	men	49	*1*1	*1*1	never
1	men	49	*1*1	*1*1	never
1	men	49	*1*1	*1*1	never
1	men	49	*1*1	*1*1	never
1	men	49	*1*1	*1*1	never
1	men	49	*1*1	*1*1	never
1	men	49	*1*1	*1*1	never
1	men	49	*1*1	*1*1	never
1	men	49	*1*1	*1*1	never
1	men	49	*1*1	*1*1	never
1	men	49	*1*1	*1*1	never
1	men	48	*1*1	*1*1	never
1	men	48	*1*1	*1*1	never
1	men	48	*1*1	*1*1	never
1	men	48	*1*1	*1*1	never
1	men	48	*1*1	*1*1	never
1	men	48	*1*1	*1*1	never
1	men	48	*1*1	*1*1	never
1	men	48	*1*1	*1*1	never
1	men	48	*1*1	*1*1	never
1	men	48	*1*1	*1*1	never
1	men	48	*1*1	*1*1	never
1	men	48	*1*1	*1*1	never
1	men	48	*1*1	*1*1	never
1	men	48	*1*1	*1*1	never
1	men	48	*1*1	*1*1	never
1	men	48	*1*1	*1*1	never
1	men	48	*1*1	*1*1	never
1	men	48	*1*1	*1*1	never
1	men	48	*1*1	*1*1	never
1	men	48	*1*1	*1*1	never
1	men	48	*1*1	*1*1	never
1	men	48	*1*1	*1*1	never
1	men	48	*1*1	*1*1	never
1	men	47	*1*1	*1*1	never
1	men	47	*1*1	*1*1	never
1	men	47	*1*1	*1*1	never
1	men	47	*1*1	*1*1	never
1	men	47	*1*1	*1*1	never
1	men	47	*1*1	*1*1	never
1	men	47	*1*1	*1*1	never
1	men	47	*1*1	*1*1	never
1	men	47	*1*1	*1*1	never
1	men	47	*1*1	*1*1	never
1	men	47	*1*1	*1*1	never
1	men	47	*1*1	*1*1	never
1	men	47	*1*1	*1*1	never
1	men	47	*1*1	*1*1	never
1	men	47	*1*1	*1*1	never
1	men	47	*1*1	*1*1	never
1	men	47	*1*1	*1*1	never
1	men	47	*1*1	*1*1	never
1	men	47	*1*1	*1*1	never
1	men	47	*1*1	*1*1	never
1	men	47	*1*1	*1*1	never
1	men	47	*1*1	*1*1	never
1	men	46	*1*1	*1*1	never
1	men	46	*1*1	*1*1	never
1	men	46	*1*1	*1*1	never
1	men	46	*1*1	*1*1	never
1	men	46	*1*1	*1*1	never
1	men	46	*1*1	*1*1	never
1	men	46	*1*1	*1*1	never
1	men	46	*1*1	*1*1	never
1	men	46	*1*1	*1*1	never
1	men	46	*1*1	*1*1	never
1	men	46	*1*1	*1*1	never
1	men	46	*1*1	*1*1	never
1	men	46	*1*1	*1*1	never
1	men	46	*1*1	*1*1	never
1	men	46	*1*1	*1*1	never
1	men	46	*1*1	*1*1	never
1	men	46	*1*1	*1*1	never
1	men	46	*1*1	*1*1	never
1	men	46	*1*1	*1*1	never
1	men	46	*1*1	*1*1	never
1	men	46	*1*1	*1*1	never
1	men	46	*1*1	*1*1	never
1	men	46	*1*1	*1*1	never
1	men	46	*1*1	*1*1	never
1	men	46	*1*1	*1*1	never
1	men	46	*1*1	*1*1	never
1	men	46	*1*1	*1*1	never
1	men	46	*1*1	*1*1	never
1	men	46	*1*1	*1*1	never
1	men	46	*1*1	*1*1	never
1	men	46	*1*1	*1*1	never
1	men	46	*1*1	*1*1	never
1	men	46	*1*1	*1*1	never
1	men	46	*1*1	*1*1	never
1	men	46	*1*1	*1*1	never
1	men	46	*1*1	*1*1	never
1	men	46	*1*1	*1*1	never
1	men	46	*1*1	*1*1	never
1	men	46	*1*1	*1*1	never
1	men	46	*1*1	*1*1	never
1	men	46	*1*1	*1*1	never
1	men	46	*1*1	*1*1	never
1	men	46	*1*1	*1*1	never
1	men	46	*1*1	*1*1	never
1	men	46	*1*1	*1*1	never
1	men	45	*1*1	*1*1	never
1	men	45	*1*1	*1*1	never
1	men	45	*1*1	*1*1	never
1	men	45	*1*1	*1*1	never
1	men	45	*1*1	*1*1	never
1	men	45	*1*1	*1*1	never
1	men	45	*1*1	*1*1	never
1	men	45	*1*1	*1*1	never
1	men	45	*1*1	*1*1	never
1	men	45	*1*1	*1*1	never
1	men	45	*1*1	*1*1	never
1	men	45	*1*1	*1*1	never
1	men	45	*1*1	*1*1	never
1	men	45	*1*1	*1*1	never
1	men	45	*1*1	*1*1	never
1	men	45	*1*1	*1*1	never
1	men	45	*1*1	*1*1	never
1	men	45	*1*1	*1*1	never
1	men	45	*1*1	*1*1	never
1	men	45	*1*1	*1*1	never
1	men	45	*1*1	*1*1	never
1	men	45	*1*1	*1*1	never
1	men	45	*1*1	*1*1	never
1	men	45	*1*1	*1*1	never
1	men	45	*1*1	*1*1	never
1	men	45	*1*1	*1*1	never
1	men	45	*1*1	*1*1	never
1	men	45	*1*1	*1*1	never
1	men	45	*1*1	*1*1	never
1	men	45	*1*1	*1*1	never
1	men	45	*1*1	*1*1	never
1	men	45	*1*1	*1*1	never
1	men	45	*1*1	*1*1	never
1	men	45	*1*1	*1*1	never
1	men	45	*1*1	*1*1	never
1	men	45	*1*1	*1*1	never
1	men	45	*1*1	*1*1	never
1	men	45	*1*1	*1*1	never
1	men	45	*1*1	*1*1	never
1	men	44	*1*1	*1*1	never
1	men	44	*1*1	*1*1	never
1	men	44	*1*1	*1*1	never
1	men	44	*1*1	*1*1	never
1	men	44	*1*1	*1*1	never
1	men	44	*1*1	*1*1	never
1	men	44	*1*1	*1*1	never
1	men	44	*1*1	*1*1	never
1	men	44	*1*1	*1*1	never
1	men	44	*1*1	*1*1	never
1	men	44	*1*1	*1*1	never
1	men	44	*1*1	*1*1	never
1	men	44	*1*1	*1*1	never
1	men	44	*1*1	*1*1	never
1	men	44	*1*1	*1*1	never
1	men	44	*1*1	*1*1	never
1	men	44	*1*1	*1*1	never
1	men	44	*1*1	*1*1	never
1	men	44	*1*1	*1*1	never
1	men	44	*1*1	*1*1	never
1	men	44	*1*1	*1*1	never
1	men	44	*1*1	*1*1	never
1	men	44	*1*1	*1*1	never
1	men	44	*1*1	*1*1	never
1	men	44	*1*1	*1*1	never
1	men	44	*1*1	*1*1	never
1	men	44	*1*1	*1*1	never
1	men	44	*1*1	*1*1	never
1	men	44	*1*1	*1*1	never
1	men	44	*1*1	*1*1	never
1	men	44	*1*1	*1*1	never
1	men	44	*1*1	*1*1	never
1	men	43	*1*1	*1*1	never
1	men	43	*1*1	*1*1	never
1	men	43	*1*1	*1*1	never
1	men	43	*1*1	*1*1	never
1	men	43	*1*1	*1*1	never
1	men	43	*1*1	*1*1	never
1	men	43	*1*1	*1*1	never
1	men	43	*1*1	*1*1	never
1	men	43	*1*1	*1*1	never
1	men	43	*1*1	*1*1	never
1	men	43	*1*1	*1*1	never
1	men	43	*1*1	*1*1	never
1	men	43	*1*1	*1*1	never
1	men	43	*1*1	*1*1	never
1	men	43	*1*1	*1*1	never
1	men	43	*1*1	*1*1	never
1	men	43	*1*1	*1*1	never
1	men	43	*1*1	*1*1	never
1	men	43	*1*1	*1*1	never
1	men	43	*1*1	*1*1	never
1	men	43	*1*1	*1*1	never
1	men	42	*1*1	*1*1	never
1	men	42	*1*1	*1*1	never
1	men	42	*1*1	*1*1	never
1	men	42	*1*1	*1*1	never
1	men	42	*1*1	*1*1	never
1	men	42	*1*1	*1*1	never
1	men	42	*1*1	*1*1	never
1	men	42	*1*1	*1*1	never
1	men	42	*1*1	*1*1	never
1	men	42	*1*1	*1*1	never
1	men	42	*1*1	*1*1	never
1	men	42	*1*1	*1*1	never
1	men	42	*1*1	*1*1	never
1	men	42	*1*1	*1*1	never
1	men	42	*1*1	*1*1	never
1	men	42	*1*1	*1*1	never
1	men	42	*1*1	*1*1	never
1	men	42	*1*1	*1*1	never
1	men	42	*1*1	*1*1	never
1	men	42	*1*1	*1*1	never
1	men	42	*1*1	*1*1	never
1	men	42	*1*1	*1*1	never
1	men	42	*1*1	*1*1	never
1	men	42	*1*1	*1*1	never
1	men	42	*1*1	*1*1	never
1	men	42	*1*1	*1*1	never
1	men	42	*1*1	*1*1	never
1	men	42	*1*1	*1*1	never
1	men	42	*1*1	*1*1	never
1	men	42	*1*1	*1*1	never
1	men	41	*1*1	*1*1	never
1	men	41	*1*1	*1*1	never
1	men	41	*1*1	*1*1	never
1	men	41	*1*1	*1*1	never
1	men	41	*1*1	*1*1	never
1	men	41	*1*1	*1*1	never
1	men	41	*1*1	*1*1	never
1	men	41	*1*1	*1*1	never
1	men	41	*1*1	*1*1	never
1	men	41	*1*1	*1*1	never
1	men	41	*1*1	*1*1	never
1	men	41	*1*1	*1*1	never
1	men	41	*1*1	*1*1	never
1	men	41	*1*1	*1*1	never
1	men	41	*1*1	*1*1	never
1	men	41	*1*1	*1*1	never
1	men	41	*1*1	*1*1	never
1	men	41	*1*1	*1*1	never
1	men	41	*1*1	*1*1	never
1	men	41	*1*1	*1*1	never
1	men	41	*1*1	*1*1	never
1	men	40	*1*1	*1*1	never
1	men	40	*1*1	*1*1	never
1	men	40	*1*1	*1*1	never
1	men	40	*1*1	*1*1	never
1	men	40	*1*1	*1*1	never
1	men	40	*1*1	*1*1	never
1	men	40	*1*1	*1*1	never
1	men	40	*1*1	*1*1	never
1	men	40	*1*1	*1*1	never
1	men	40	*1*1	*1*1	never
1	men	40	*1*1	*1*1	never
1	men	40	*1*1	*1*1	never
1	men	40	*1*1	*1*1	never
1	men	40	*1*1	*1*1	never
1	men	40	*1*1	*1*1	never
1	men	40	*1*1	*1*1	never
1	men	40	*1*1	*1*1	never
1	men	40	*1*1	*1*1	never
1	men	40	*1*1	*1*1	never
1	men	40	*1*1	*1*1	never
1	men	40	*1*1	*1*1	never
1	men	40	*1*1	*1*1	never
1	men	40	*1*1	*1*1	never
1	women	40	*1*1	*1*1	never
1	women	40	*1*1	*1*1	never
1	women	40	*1*1	*1*1	never
1	women	41	*1*1	*1*1	never
1	women	41	*1*1	*1*1	never
1	women	41	*1*1	*1*1	never
1	women	41	*1*1	*1*1	never
1	women	41	*1*1	*1*1	never
1	women	42	*1*1	*1*1	never
1	women	42	*1*1	*1*1	never
1	women	42	*1*1	*1*1	never
1	women	43	*1*1	*1*1	never
1	women	43	*1*1	*1*1	never
1	women	43	*1*1	*1*1	never
1	women	44	*1*1	*1*1	never
1	women	44	*1*1	*1*1	never
1	women	44	*1*1	*1*1	never
1	women	44	*1*1	*1*1	never
1	women	45	*1*1	*1*1	never
1	women	45	*1*1	*1*1	never
1	women	45	*1*1	*1*1	never
1	women	46	*1*1	*1*1	never
1	women	46	*1*1	*1*1	never
1	women	46	*1*1	*1*1	never
1	women	47	*1*1	*1*1	never
1	women	47	*1*1	*1*1	never
1	women	47	*1*1	*1*1	never
1	women	47	*1*1	*1*1	never
1	women	47	*1*1	*1*1	never
1	women	47	*1*1	*1*1	never
1	women	47	*1*1	*1*1	never
1	women	47	*1*1	*1*1	never
1	women	47	*1*1	*1*1	never
1	women	47	*1*1	*1*1	never
1	women	48	*1*1	*1*1	never
1	women	48	*1*1	*1*1	never
1	women	48	*1*1	*1*1	never
1	women	49	*1*1	*1*1	never
1	women	49	*1*1	*1*1	never
1	women	49	*1*1	*1*1	never
1	women	50	*1*1	*1*1	never
1	women	50	*1*1	*1*1	never
1	women	50	*1*1	*1*1	never
1	women	50	*1*1	*1*1	never
1	women	50	*1*1	*1*1	never
1	women	51	*1*1	*1*1	never
1	women	52	*1*1	*1*1	never
1	women	52	*1*1	*1*1	never
1	women	52	*1*1	*1*1	never
1	women	52	*1*1	*1*1	never
1	women	52	*1*1	*1*1	never
1	women	54	*1*1	*1*1	never
1	women	54	*1*1	*1*1	never
1	women	54	*1*1	*1*1	never
1	women	54	*1*1	*1*1	never
1	women	54	*1*1	*1*1	never
1	women	55	*1*1	*1*1	never
1	women	55	*1*1	*1*1	never
1	women	55	*1*1	*1*1	never
1	women	55	*1*1	*1*1	never
1	women	56	*1*1	*1*1	never
1	women	57	*1*1	*1*1	never
1	women	57	*1*1	*1*1	never
1	women	57	*1*1	*1*1	never
1	women	58	*1*1	*1*1	never
1	women	58	*1*1	*1*1	never
1	women	58	*1*1	*1*1	never
1	women	58	*1*1	*1*1	never
1	women	58	*1*1	*1*1	never
1	women	60	*1*1	*1*1	never
1	women	61	*1*1	*1*1	never
1	women	62	*1*1	*1*1	never
1	women	62	*1*1	*1*1	never
1	women	63	*1*1	*1*1	never
1	women	64	*1*1	*1*1	never
1	women	64	*1*1	*1*1	never
1	women	64	*1*1	*1*1	never
1	women	65	*1*1	*1*1	never
1	women	65	*1*1	*1*1	never
1	women	68	*1*1	*1*1	never
1	women	68	*1*1	*1*1	never
1	women	69	*1*1	*1*1	never
1	women	69	*1*1	*1*1	never
1	women	74	*1*1	*1*1	never
1	women	78	*1*1	*1*1	never
1	women	79	*1*1	*1*1	never
1	men	78	*1*2	*1*1	never
1	men	77	*1*2	*1*1	never
1	men	76	*1*2	*1*1	never
1	men	75	*1*2	*1*1	never
1	men	75	*1*2	*1*1	never
1	men	74	*1*2	*1*1	never
1	men	74	*1*2	*1*1	never
1	men	74	*1*2	*1*1	never
1	men	73	*1*2	*1*1	never
1	men	72	*1*2	*1*1	never
1	men	71	*1*2	*1*1	never
1	men	71	*1*2	*1*1	never
1	men	70	*1*2	*1*1	never
1	men	70	*1*2	*1*1	never
1	men	69	*1*2	*1*1	never
1	men	69	*1*2	*1*1	never
1	men	67	*1*2	*1*1	never
1	men	67	*1*2	*1*1	never
1	men	67	*1*2	*1*1	never
1	men	67	*1*2	*1*1	never
1	men	66	*1*2	*1*1	never
1	men	66	*1*2	*1*1	never
1	men	65	*1*2	*1*1	never
1	men	65	*1*2	*1*1	never
1	men	65	*1*2	*1*1	never
1	men	65	*1*2	*1*1	never
1	men	65	*1*2	*1*1	never
1	men	65	*1*2	*1*1	never
1	men	63	*1*2	*1*1	never
1	men	63	*1*2	*1*1	never
1	men	63	*1*2	*1*1	never
1	men	63	*1*2	*1*1	never
1	men	62	*1*2	*1*1	never
1	men	61	*1*2	*1*1	never
1	men	60	*1*2	*1*1	never
1	men	60	*1*2	*1*1	never
1	men	60	*1*2	*1*1	never
1	men	60	*1*2	*1*1	never
1	men	60	*1*2	*1*1	never
1	men	59	*1*2	*1*1	never
1	men	58	*1*2	*1*1	never
1	men	58	*1*2	*1*1	never
1	men	58	*1*2	*1*1	never
1	men	58	*1*2	*1*1	never
1	men	57	*1*2	*1*1	never
1	men	57	*1*2	*1*1	never
1	men	57	*1*2	*1*1	never
1	men	56	*1*2	*1*1	never
1	men	55	*1*2	*1*1	never
1	men	55	*1*2	*1*1	never
1	men	55	*1*2	*1*1	never
1	men	55	*1*2	*1*1	never
1	men	54	*1*2	*1*1	never
1	men	54	*1*2	*1*1	never
1	men	54	*1*2	*1*1	never
1	men	54	*1*2	*1*1	never
1	men	53	*1*2	*1*1	never
1	men	53	*1*2	*1*1	never
1	men	53	*1*2	*1*1	never
1	men	53	*1*2	*1*1	never
1	men	51	*1*2	*1*1	never
1	men	51	*1*2	*1*1	never
1	men	51	*1*2	*1*1	never
1	men	50	*1*2	*1*1	never
1	men	50	*1*2	*1*1	never
1	men	50	*1*2	*1*1	never
1	men	50	*1*2	*1*1	never
1	men	49	*1*2	*1*1	never
1	men	49	*1*2	*1*1	never
1	men	48	*1*2	*1*1	never
1	men	48	*1*2	*1*1	never
1	men	48	*1*2	*1*1	never
1	men	48	*1*2	*1*1	never
1	men	47	*1*2	*1*1	never
1	men	47	*1*2	*1*1	never
1	men	47	*1*2	*1*1	never
1	men	47	*1*2	*1*1	never
1	men	47	*1*2	*1*1	never
1	men	47	*1*2	*1*1	never
1	men	46	*1*2	*1*1	never
1	men	46	*1*2	*1*1	never
1	men	46	*1*2	*1*1	never
1	men	46	*1*2	*1*1	never
1	men	46	*1*2	*1*1	never
1	men	46	*1*2	*1*1	never
1	men	46	*1*2	*1*1	never
1	men	45	*1*2	*1*1	never
1	men	45	*1*2	*1*1	never
1	men	44	*1*2	*1*1	never
1	men	44	*1*2	*1*1	never
1	men	44	*1*2	*1*1	never
1	men	44	*1*2	*1*1	never
1	men	42	*1*2	*1*1	never
1	men	42	*1*2	*1*1	never
1	men	42	*1*2	*1*1	never
1	men	41	*1*2	*1*1	never
1	men	41	*1*2	*1*1	never
1	men	41	*1*2	*1*1	never
1	men	41	*1*2	*1*1	never
1	men	41	*1*2	*1*1	never
1	men	40	*1*2	*1*1	never
1	women	41	*1*2	*1*1	never
1	women	41	*1*2	*1*1	never
1	women	46	*1*2	*1*1	never
1	women	47	*1*2	*1*1	never
1	women	48	*1*2	*1*1	never
1	women	49	*1*2	*1*1	never
1	women	50	*1*2	*1*1	never
1	women	50	*1*2	*1*1	never
1	women	50	*1*2	*1*1	never
1	women	54	*1*2	*1*1	never
1	women	57	*1*2	*1*1	never
1	women	60	*1*2	*1*1	never
1	women	66	*1*2	*1*1	never
1	men	79	*1*1	*1*2	never
1	men	79	*1*1	*1*2	never
1	men	79	*1*1	*1*2	never
1	men	79	*1*1	*1*2	never
1	men	78	*1*1	*1*2	never
1	men	78	*1*1	*1*2	never
1	men	78	*1*1	*1*2	never
1	men	78	*1*1	*1*2	never
1	men	77	*1*1	*1*2	never
1	men	77	*1*1	*1*2	never
1	men	77	*1*1	*1*2	never
1	men	77	*1*1	*1*2	never
1	men	77	*1*1	*1*2	never
1	men	77	*1*1	*1*2	never
1	men	77	*1*1	*1*2	never
1	men	76	*1*1	*1*2	never
1	men	76	*1*1	*1*2	never
1	men	76	*1*1	*1*2	never
1	men	76	*1*1	*1*2	never
1	men	76	*1*1	*1*2	never
1	men	76	*1*1	*1*2	never
1	men	76	*1*1	*1*2	never
1	men	76	*1*1	*1*2	never
1	men	76	*1*1	*1*2	never
1	men	76	*1*1	*1*2	never
1	men	76	*1*1	*1*2	never
1	men	75	*1*1	*1*2	never
1	men	75	*1*1	*1*2	never
1	men	75	*1*1	*1*2	never
1	men	75	*1*1	*1*2	never
1	men	75	*1*1	*1*2	never
1	men	75	*1*1	*1*2	never
1	men	75	*1*1	*1*2	never
1	men	75	*1*1	*1*2	never
1	men	75	*1*1	*1*2	never
1	men	75	*1*1	*1*2	never
1	men	75	*1*1	*1*2	never
1	men	75	*1*1	*1*2	never
1	men	75	*1*1	*1*2	never
1	men	75	*1*1	*1*2	never
1	men	75	*1*1	*1*2	never
1	men	75	*1*1	*1*2	never
1	men	75	*1*1	*1*2	never
1	men	74	*1*1	*1*2	never
1	men	74	*1*1	*1*2	never
1	men	74	*1*1	*1*2	never
1	men	74	*1*1	*1*2	never
1	men	74	*1*1	*1*2	never
1	men	74	*1*1	*1*2	never
1	men	74	*1*1	*1*2	never
1	men	74	*1*1	*1*2	never
1	men	74	*1*1	*1*2	never
1	men	74	*1*1	*1*2	never
1	men	74	*1*1	*1*2	never
1	men	73	*1*1	*1*2	never
1	men	73	*1*1	*1*2	never
1	men	73	*1*1	*1*2	never
1	men	73	*1*1	*1*2	never
1	men	73	*1*1	*1*2	never
1	men	73	*1*1	*1*2	never
1	men	73	*1*1	*1*2	never
1	men	73	*1*1	*1*2	never
1	men	72	*1*1	*1*2	never
1	men	72	*1*1	*1*2	never
1	men	72	*1*1	*1*2	never
1	men	72	*1*1	*1*2	never
1	men	72	*1*1	*1*2	never
1	men	72	*1*1	*1*2	never
1	men	72	*1*1	*1*2	never
1	men	72	*1*1	*1*2	never
1	men	72	*1*1	*1*2	never
1	men	72	*1*1	*1*2	never
1	men	72	*1*1	*1*2	never
1	men	72	*1*1	*1*2	never
1	men	72	*1*1	*1*2	never
1	men	72	*1*1	*1*2	never
1	men	71	*1*1	*1*2	never
1	men	71	*1*1	*1*2	never
1	men	71	*1*1	*1*2	never
1	men	71	*1*1	*1*2	never
1	men	71	*1*1	*1*2	never
1	men	71	*1*1	*1*2	never
1	men	71	*1*1	*1*2	never
1	men	71	*1*1	*1*2	never
1	men	71	*1*1	*1*2	never
1	men	71	*1*1	*1*2	never
1	men	71	*1*1	*1*2	never
1	men	71	*1*1	*1*2	never
1	men	71	*1*1	*1*2	never
1	men	71	*1*1	*1*2	never
1	men	71	*1*1	*1*2	never
1	men	71	*1*1	*1*2	never
1	men	70	*1*1	*1*2	never
1	men	70	*1*1	*1*2	never
1	men	70	*1*1	*1*2	never
1	men	70	*1*1	*1*2	never
1	men	70	*1*1	*1*2	never
1	men	70	*1*1	*1*2	never
1	men	70	*1*1	*1*2	never
1	men	70	*1*1	*1*2	never
1	men	70	*1*1	*1*2	never
1	men	70	*1*1	*1*2	never
1	men	70	*1*1	*1*2	never
1	men	70	*1*1	*1*2	never
1	men	70	*1*1	*1*2	never
1	men	70	*1*1	*1*2	never
1	men	70	*1*1	*1*2	never
1	men	69	*1*1	*1*2	never
1	men	69	*1*1	*1*2	never
1	men	69	*1*1	*1*2	never
1	men	69	*1*1	*1*2	never
1	men	69	*1*1	*1*2	never
1	men	69	*1*1	*1*2	never
1	men	69	*1*1	*1*2	never
1	men	69	*1*1	*1*2	never
1	men	69	*1*1	*1*2	never
1	men	69	*1*1	*1*2	never
1	men	69	*1*1	*1*2	never
1	men	69	*1*1	*1*2	never
1	men	69	*1*1	*1*2	never
1	men	69	*1*1	*1*2	never
1	men	69	*1*1	*1*2	never
1	men	69	*1*1	*1*2	never
1	men	69	*1*1	*1*2	never
1	men	69	*1*1	*1*2	never
1	men	68	*1*1	*1*2	never
1	men	68	*1*1	*1*2	never
1	men	68	*1*1	*1*2	never
1	men	68	*1*1	*1*2	never
1	men	68	*1*1	*1*2	never
1	men	68	*1*1	*1*2	never
1	men	68	*1*1	*1*2	never
1	men	68	*1*1	*1*2	never
1	men	68	*1*1	*1*2	never
1	men	68	*1*1	*1*2	never
1	men	68	*1*1	*1*2	never
1	men	68	*1*1	*1*2	never
1	men	68	*1*1	*1*2	never
1	men	68	*1*1	*1*2	never
1	men	68	*1*1	*1*2	never
1	men	68	*1*1	*1*2	never
1	men	68	*1*1	*1*2	never
1	men	68	*1*1	*1*2	never
1	men	68	*1*1	*1*2	never
1	men	68	*1*1	*1*2	never
1	men	68	*1*1	*1*2	never
1	men	68	*1*1	*1*2	never
1	men	68	*1*1	*1*2	never
1	men	68	*1*1	*1*2	never
1	men	68	*1*1	*1*2	never
1	men	68	*1*1	*1*2	never
1	men	67	*1*1	*1*2	never
1	men	67	*1*1	*1*2	never
1	men	67	*1*1	*1*2	never
1	men	67	*1*1	*1*2	never
1	men	67	*1*1	*1*2	never
1	men	67	*1*1	*1*2	never
1	men	67	*1*1	*1*2	never
1	men	67	*1*1	*1*2	never
1	men	67	*1*1	*1*2	never
1	men	67	*1*1	*1*2	never
1	men	67	*1*1	*1*2	never
1	men	67	*1*1	*1*2	never
1	men	67	*1*1	*1*2	never
1	men	67	*1*1	*1*2	never
1	men	67	*1*1	*1*2	never
1	men	67	*1*1	*1*2	never
1	men	67	*1*1	*1*2	never
1	men	67	*1*1	*1*2	never
1	men	67	*1*1	*1*2	never
1	men	67	*1*1	*1*2	never
1	men	67	*1*1	*1*2	never
1	men	67	*1*1	*1*2	never
1	men	67	*1*1	*1*2	never
1	men	67	*1*1	*1*2	never
1	men	67	*1*1	*1*2	never
1	men	67	*1*1	*1*2	never
1	men	67	*1*1	*1*2	never
1	men	67	*1*1	*1*2	never
1	men	66	*1*1	*1*2	never
1	men	66	*1*1	*1*2	never
1	men	66	*1*1	*1*2	never
1	men	66	*1*1	*1*2	never
1	men	66	*1*1	*1*2	never
1	men	66	*1*1	*1*2	never
1	men	66	*1*1	*1*2	never
1	men	66	*1*1	*1*2	never
1	men	66	*1*1	*1*2	never
1	men	66	*1*1	*1*2	never
1	men	66	*1*1	*1*2	never
1	men	66	*1*1	*1*2	never
1	men	66	*1*1	*1*2	never
1	men	66	*1*1	*1*2	never
1	men	66	*1*1	*1*2	never
1	men	66	*1*1	*1*2	never
1	men	66	*1*1	*1*2	never
1	men	66	*1*1	*1*2	never
1	men	66	*1*1	*1*2	never
1	men	66	*1*1	*1*2	never
1	men	65	*1*1	*1*2	never
1	men	65	*1*1	*1*2	never
1	men	65	*1*1	*1*2	never
1	men	65	*1*1	*1*2	never
1	men	65	*1*1	*1*2	never
1	men	65	*1*1	*1*2	never
1	men	65	*1*1	*1*2	never
1	men	65	*1*1	*1*2	never
1	men	65	*1*1	*1*2	never
1	men	65	*1*1	*1*2	never
1	men	65	*1*1	*1*2	never
1	men	65	*1*1	*1*2	never
1	men	65	*1*1	*1*2	never
1	men	65	*1*1	*1*2	never
1	men	65	*1*1	*1*2	never
1	men	65	*1*1	*1*2	never
1	men	65	*1*1	*1*2	never
1	men	65	*1*1	*1*2	never
1	men	65	*1*1	*1*2	never
1	men	65	*1*1	*1*2	never
1	men	65	*1*1	*1*2	never
1	men	65	*1*1	*1*2	never
1	men	65	*1*1	*1*2	never
1	men	65	*1*1	*1*2	never
1	men	65	*1*1	*1*2	never
1	men	65	*1*1	*1*2	never
1	men	65	*1*1	*1*2	never
1	men	65	*1*1	*1*2	never
1	men	65	*1*1	*1*2	never
1	men	64	*1*1	*1*2	never
1	men	64	*1*1	*1*2	never
1	men	64	*1*1	*1*2	never
1	men	64	*1*1	*1*2	never
1	men	64	*1*1	*1*2	never
1	men	64	*1*1	*1*2	never
1	men	64	*1*1	*1*2	never
1	men	64	*1*1	*1*2	never
1	men	64	*1*1	*1*2	never
1	men	64	*1*1	*1*2	never
1	men	64	*1*1	*1*2	never
1	men	64	*1*1	*1*2	never
1	men	64	*1*1	*1*2	never
1	men	64	*1*1	*1*2	never
1	men	64	*1*1	*1*2	never
1	men	64	*1*1	*1*2	never
1	men	64	*1*1	*1*2	never
1	men	64	*1*1	*1*2	never
1	men	64	*1*1	*1*2	never
1	men	64	*1*1	*1*2	never
1	men	64	*1*1	*1*2	never
1	men	64	*1*1	*1*2	never
1	men	64	*1*1	*1*2	never
1	men	64	*1*1	*1*2	never
1	men	64	*1*1	*1*2	never
1	men	64	*1*1	*1*2	never
1	men	64	*1*1	*1*2	never
1	men	64	*1*1	*1*2	never
1	men	64	*1*1	*1*2	never
1	men	64	*1*1	*1*2	never
1	men	64	*1*1	*1*2	never
1	men	64	*1*1	*1*2	never
1	men	64	*1*1	*1*2	never
1	men	64	*1*1	*1*2	never
1	men	64	*1*1	*1*2	never
1	men	63	*1*1	*1*2	never
1	men	63	*1*1	*1*2	never
1	men	63	*1*1	*1*2	never
1	men	63	*1*1	*1*2	never
1	men	63	*1*1	*1*2	never
1	men	63	*1*1	*1*2	never
1	men	63	*1*1	*1*2	never
1	men	63	*1*1	*1*2	never
1	men	63	*1*1	*1*2	never
1	men	63	*1*1	*1*2	never
1	men	63	*1*1	*1*2	never
1	men	63	*1*1	*1*2	never
1	men	63	*1*1	*1*2	never
1	men	63	*1*1	*1*2	never
1	men	63	*1*1	*1*2	never
1	men	63	*1*1	*1*2	never
1	men	63	*1*1	*1*2	never
1	men	63	*1*1	*1*2	never
1	men	63	*1*1	*1*2	never
1	men	63	*1*1	*1*2	never
1	men	63	*1*1	*1*2	never
1	men	63	*1*1	*1*2	never
1	men	63	*1*1	*1*2	never
1	men	63	*1*1	*1*2	never
1	men	63	*1*1	*1*2	never
1	men	63	*1*1	*1*2	never
1	men	63	*1*1	*1*2	never
1	men	63	*1*1	*1*2	never
1	men	63	*1*1	*1*2	never
1	men	63	*1*1	*1*2	never
1	men	63	*1*1	*1*2	never
1	men	62	*1*1	*1*2	never
1	men	62	*1*1	*1*2	never
1	men	62	*1*1	*1*2	never
1	men	62	*1*1	*1*2	never
1	men	62	*1*1	*1*2	never
1	men	62	*1*1	*1*2	never
1	men	62	*1*1	*1*2	never
1	men	62	*1*1	*1*2	never
1	men	62	*1*1	*1*2	never
1	men	62	*1*1	*1*2	never
1	men	62	*1*1	*1*2	never
1	men	62	*1*1	*1*2	never
1	men	62	*1*1	*1*2	never
1	men	62	*1*1	*1*2	never
1	men	62	*1*1	*1*2	never
1	men	62	*1*1	*1*2	never
1	men	62	*1*1	*1*2	never
1	men	62	*1*1	*1*2	never
1	men	62	*1*1	*1*2	never
1	men	62	*1*1	*1*2	never
1	men	62	*1*1	*1*2	never
1	men	62	*1*1	*1*2	never
1	men	62	*1*1	*1*2	never
1	men	62	*1*1	*1*2	never
1	men	62	*1*1	*1*2	never
1	men	62	*1*1	*1*2	never
1	men	62	*1*1	*1*2	never
1	men	62	*1*1	*1*2	never
1	men	62	*1*1	*1*2	never
1	men	62	*1*1	*1*2	never
1	men	62	*1*1	*1*2	never
1	men	62	*1*1	*1*2	never
1	men	62	*1*1	*1*2	never
1	men	62	*1*1	*1*2	never
1	men	61	*1*1	*1*2	never
1	men	61	*1*1	*1*2	never
1	men	61	*1*1	*1*2	never
1	men	61	*1*1	*1*2	never
1	men	61	*1*1	*1*2	never
1	men	61	*1*1	*1*2	never
1	men	61	*1*1	*1*2	never
1	men	61	*1*1	*1*2	never
1	men	61	*1*1	*1*2	never
1	men	61	*1*1	*1*2	never
1	men	61	*1*1	*1*2	never
1	men	61	*1*1	*1*2	never
1	men	61	*1*1	*1*2	never
1	men	61	*1*1	*1*2	never
1	men	61	*1*1	*1*2	never
1	men	61	*1*1	*1*2	never
1	men	61	*1*1	*1*2	never
1	men	61	*1*1	*1*2	never
1	men	61	*1*1	*1*2	never
1	men	61	*1*1	*1*2	never
1	men	61	*1*1	*1*2	never
1	men	61	*1*1	*1*2	never
1	men	60	*1*1	*1*2	never
1	men	60	*1*1	*1*2	never
1	men	60	*1*1	*1*2	never
1	men	60	*1*1	*1*2	never
1	men	60	*1*1	*1*2	never
1	men	60	*1*1	*1*2	never
1	men	60	*1*1	*1*2	never
1	men	60	*1*1	*1*2	never
1	men	60	*1*1	*1*2	never
1	men	60	*1*1	*1*2	never
1	men	60	*1*1	*1*2	never
1	men	60	*1*1	*1*2	never
1	men	60	*1*1	*1*2	never
1	men	60	*1*1	*1*2	never
1	men	60	*1*1	*1*2	never
1	men	60	*1*1	*1*2	never
1	men	60	*1*1	*1*2	never
1	men	60	*1*1	*1*2	never
1	men	60	*1*1	*1*2	never
1	men	60	*1*1	*1*2	never
1	men	60	*1*1	*1*2	never
1	men	60	*1*1	*1*2	never
1	men	60	*1*1	*1*2	never
1	men	60	*1*1	*1*2	never
1	men	60	*1*1	*1*2	never
1	men	60	*1*1	*1*2	never
1	men	60	*1*1	*1*2	never
1	men	60	*1*1	*1*2	never
1	men	60	*1*1	*1*2	never
1	men	60	*1*1	*1*2	never
1	men	60	*1*1	*1*2	never
1	men	60	*1*1	*1*2	never
1	men	60	*1*1	*1*2	never
1	men	60	*1*1	*1*2	never
1	men	60	*1*1	*1*2	never
1	men	60	*1*1	*1*2	never
1	men	59	*1*1	*1*2	never
1	men	59	*1*1	*1*2	never
1	men	59	*1*1	*1*2	never
1	men	59	*1*1	*1*2	never
1	men	59	*1*1	*1*2	never
1	men	59	*1*1	*1*2	never
1	men	59	*1*1	*1*2	never
1	men	59	*1*1	*1*2	never
1	men	59	*1*1	*1*2	never
1	men	59	*1*1	*1*2	never
1	men	59	*1*1	*1*2	never
1	men	59	*1*1	*1*2	never
1	men	59	*1*1	*1*2	never
[truncated: 3,073 more rows]
